# Supplementary material for: Childhood obesity directly increases age-related macular degeneration risk: the role of physiobiological and immune-metabolic function
Source: J Glob Health. 2025 Jun 27;15:04164. doi: 10.7189/jogh.15.04164 (PMC12201934; doi:10.7189/jogh.15.04164)
Supplement: Online Supplementary Document [file jogh-15-04164-s001.zip]

Archive with 2 entries (2 files):
- jogh-15-04164-s001.pdf
- jogh-15-04164-s002.xlsx
