# Supplementary material for: Childhood obesity directly increases age-related macular degeneration risk: the role of physiobiological and immune-metabolic function
Source: J Glob Health. 2025 Jun 27;15:04164. doi: 10.7189/jogh.15.04164 (PMC12201934; doi:10.7189/jogh.15.04164)
Supplement: Online Supplementary Document [file jogh-15-04164-s001.zip › jogh-15-04164-s002.xlsx]

## Sheet: Table S6
Field ID	Field name	Field category	beta_comsize102	se_comsize102	p-value_comsize102	beta_comsize103	se_comsize103	p-value_comsize103	participant
n_30600_0_0	Albumin	Liver function	0.0187155	0.00339151	3.42422e-08	-0.117653	0.00438565	2.14255e-158	417094
n_30620_0_0	Alanine aminotransferase	Liver function	0.0416671	0.00319414	6.90872e-39	0.0823109	0.00412787	1.98626e-88	455343
n_30650_0_0	Aspartate aminotransferase	Liver function	-0.000257165	0.00325546	0.937037	0.0496384	0.00420727	4.02918e-32	453786
n_30660_0_0	Direct bilirubin	Liver function	-0.0117867	0.00349742	0.000751473	-0.025028	0.00456042	4.06545e-08	386815
n_30730_0_0	Gamma glutamyltransferase	Liver function	0.0457667	0.00324559	3.81798e-45	0.0572517	0.00419429	2.06057e-42	455290
n_30840_0_0	Total bilirubin	Liver function	-0.0216225	0.00321023	1.6356e-11	-0.0594196	0.00414894	1.6406e-46	453557
n_30610_0_0	Alkaline phosphatase	Bone and joint	0.0343357	0.00325577	5.32964e-26	0.04595	0.00420752	9.23033e-28	455534
n_30680_0_0	Calcium	Bone and joint	0.0320224	0.00344005	1.30021e-20	-0.0336412	0.00444793	3.93627e-14	416954
n_30820_0_0	Rheumatoid factor	Bone and joint	0.0186893	0.0111977	0.095118	0.0115358	0.0142578	0.41847	434986
n_30890_0_0	Vitamin D	Bone and joint	-0.0240033	0.00332216	5.01187e-13	-0.0943746	0.00428874	2.93894e-107	414595
n_30630_0_0	Apolipoprotein A	Immunometabolic	-0.0195127	0.0031802	8.4865e-10	-0.103646	0.00411171	4.22705e-140	455524
n_30640_0_0	Apolipoprotein B	Immunometabolic	0.0101765	0.00330618	0.00208389	-0.007531	0.00427335	0.0780167	454543
n_30690_0_0	Cholesterol	Immunometabolic	-0.00222145	0.00324477	0.493581	-0.0606632	0.00419357	2.04258e-47	416599
n_30710_0_0	C-reactive protein	Immunometabolic	0.0275647	0.00329768	6.35206e-17	0.135112	0.00426217	2.6836e-220	452658
n_30740_0_0	Glucose	Immunometabolic	0.0314566	0.00342863	4.54883e-20	0.0823966	0.00443342	4.53678e-77	416894
n_30750_0_0	Glycated haemoglobin (HbA1c)	Immunometabolic	0.0484865	0.00321998	3.14691e-51	0.113469	0.00415765	7.24336e-164	454663
n_30760_0_0	HDL cholesterol	Immunometabolic	-0.0415749	0.00313883	4.89118e-40	-0.130802	0.00405903	1.51211e-227	455164
n_30780_0_0	LDL direct	Immunometabolic	0.00134107	0.00328997	0.683549	-0.0386286	0.00425161	1.03479e-19	455211
n_30790_0_0	Lipoprotein A	Immunometabolic	-0.007431	0.00369066	0.0440668	0.00242532	0.00477432	0.611458	455295
n_30870_0_0	Triglycerides	Immunometabolic	0.0646613	0.00322568	2.40001e-89	0.0920091	0.00416875	6.82306e-108	455492
n_30670_0_0	Urea	Renal function	0.0153396	0.00316595	1.26534e-06	0.0290505	0.00409134	1.245e-12	416635
n_30700_0_0	Creatinine	Renal function	-0.01757	0.00290839	1.53124e-09	-0.0160505	0.0037586	1.9522e-05	454983
n_30720_0_0	Cystatin C	Renal function	0.0254569	0.00308581	1.5926e-16	0.143046	0.00398817	2.43004e-281	453060
n_30810_0_0	Phosphate	Renal function	-0.00915488	0.00335552	0.00636636	-0.0139446	0.00433871	0.00130907	412991
n_30860_0_0	Total protein	Renal function	0.03434	0.00341732	9.35843e-24	-0.0321852	0.00441882	3.25431e-13	412565
n_30880_0_0	Urate	Renal function	0.0283043	0.00280335	5.75258e-24	0.137076	0.00362305	0	463876
n_30770_0_0	IGF-1	Endocrine	-0.011539	0.00319489	0.000304239	-0.113364	0.00412921	8.49766e-166	463024
n_30800_0_0	Oestradiol	Endocrine	-0.0170919	0.00780332	0.0285031	-0.0174525	0.00956462	0.0680504	463024
n_30830_0_0	SHBG	Endocrine	-0.0575287	0.00316816	1.17706e-73	-0.0893285	0.00409888	3.07625e-105	463024
n_30850_0_0	Testosterone	Endocrine	-0.0102075	0.0015243	2.1374e-11	-0.0372401	0.00197874	5.57834e-79	463024
n_30000_0_0	White blood cell (leukocyte) count	White blood cell	0.0469559	0.00327118	1.02311e-46	0.0722626	0.00423237	2.4353e-65	463024
n_30120_0_0	Lymphocyte count	White blood cell	0.0160574	0.00327092	9.15012e-07	0.0385369	0.00423216	8.60229e-20	463030
n_30130_0_0	Monocyte count	White blood cell	0.0266095	0.00323856	2.10112e-16	0.0218041	0.00419029	1.95667e-07	463030
n_30140_0_0	Neutrophill count	White blood cell	0.0483865	0.0032696	1.52854e-49	0.0669593	0.00423046	2.06649e-56	463881
n_30150_0_0	Eosinophill count	White blood cell	0.0278174	0.00326258	1.51696e-17	0.0432325	0.00422137	1.30205e-24	463879
n_30160_0_0	Basophill count	White blood cell	0.0169269	0.00327488	2.35818e-07	0.027373	0.00423728	1.04776e-10	463878
n_30180_0_0	Lymphocyte percentage	White blood cell	-0.0191477	0.00322477	2.89256e-09	0.00210183	0.00417244	0.614444	463874
n_30190_0_0	Monocyte percentage	White blood cell	0.00536729	0.00320513	0.0940147	-0.0226189	0.00414703	4.92098e-08	463879
n_30200_0_0	Neutrophill percentage	White blood cell	0.0124811	0.00325676	0.000126929	0.00129681	0.00421383	0.758271	455833
n_30210_0_0	Eosinophill percentage	White blood cell	0.0115034	0.00326079	0.000419087	0.0161878	0.00421904	0.000124638	455833
n_30220_0_0	Basophill percentage	White blood cell	0.00161674	0.00327359	0.621397	0.00599731	0.00423561	0.156798	455834
n_30010_0_0	Red blood cell (erythrocyte) count	Red blood cell	0.0215801	0.00281592	1.81117e-14	0.0236431	0.00364332	8.62374e-11	455832
n_30020_0_0	Haemoglobin concentration	Red blood cell	0.0114002	0.00260745	1.23056e-05	-0.00184745	0.00337359	0.583953	455834
n_30030_0_0	Haematocrit percentage	Red blood cell	0.0127837	0.00268019	1.8455e-06	0.00520474	0.0034677	0.133377	455833
n_30040_0_0	Mean corpuscular volume	Red blood cell	-0.0182688	0.00320996	1.2616e-08	-0.0331813	0.00415313	1.35821e-15	463878
n_30050_0_0	Mean corpuscular haemoglobin	Red blood cell	-0.0179966	0.00319441	1.76391e-08	-0.0375238	0.00413302	1.09972e-19	463874
n_30060_0_0	Mean corpuscular haemoglobin concentration	Red blood cell	-0.0044219	0.00323832	0.172099	-0.0213651	0.00418984	3.41098e-07	463873
n_30070_0_0	Red blood cell (erythrocyte) distribution width	Red blood cell	-0.0135892	0.00325088	2.91367e-05	0.0832995	0.00420607	2.95491e-87	462878
n_30240_0_0	Reticulocyte percentage	Red blood cell	0.0285252	0.00330057	5.5175e-18	0.0755517	0.00427006	4.97929e-70	463013
n_30250_0_0	Reticulocyte count	Red blood cell	0.0300781	0.00328369	5.21705e-20	0.0822608	0.00424819	1.68693e-83	463013
n_30260_0_0	Mean reticulocyte volume	Red blood cell	-0.029095	0.00328406	8.06726e-19	0.0127102	0.00424866	0.0027755	463013
n_30270_0_0	Mean sphered cell volume	Red blood cell	-0.0351735	0.00329058	1.15264e-26	-0.0231537	0.00425711	5.36598e-08	463013
n_30280_0_0	Immature reticulocyte fraction	Red blood cell	0.041655	0.00328864	9.21815e-37	0.137235	0.00425459	5.30894e-228	463013
n_30290_0_0	High light scatter reticulocyte percentage	Red blood cell	0.0359948	0.00329869	1.01967e-27	0.107505	0.0042676	6.2669e-140	463013
n_30300_0_0	High light scatter reticulocyte count	Red blood cell	0.0483156	0.00327265	2.58833e-49	0.150492	0.00423391	2.42025e-276	463013
n_30080_0_0	Platelet count	Platelet	0.0360424	0.00317898	8.61264e-30	0.0174718	0.00411306	2.15837e-05	455832
n_30090_0_0	Platelet crit	Platelet	0.0407138	0.00313048	1.15483e-38	0.0326938	0.00405028	6.9336e-16	455832
n_30100_0_0	Mean platelet (thrombocyte) volume	Platelet	0.000484732	0.00326974	0.882147	0.0258314	0.00423046	1.02201e-09	455832
n_30110_0_0	Platelet distribution width	Platelet	0.00276173	0.00323935	0.393907	0.0071014	0.00419114	0.0901931	455832
NLR	neutrophil-to-lymphocyte ratio	Inflammation	0.0126942	0.0032564	9.69132e-05	-0.000804914	0.00421338	0.848496	455833
LMR	lymphocyte-to-monocyte ratio	Inflammation	-0.00649865	0.00324822	0.0454274	0.0214701	0.00420293	3.25093e-07	455833
PLR	platelet-to-lymphocyte ratio	Inflammation	-0.00356772	0.00326922	0.275139	-0.0345919	0.00422996	2.89701e-16	455832
SII	systemic immune-inflammation index (neutrophils*platelets/lymphocytes)	Inflammation	0.0256935	0.00326999	3.93159e-15	0.00591843	0.00423096	0.161862	455832
n_23400_0_0	Total Cholesterol	Cholesterol	-0.0199881	0.00638691	0.00175123	-0.0994762	0.00823867	1.51342e-33	114440
n_23401_0_0	Total Cholesterol Minus HDL-C	Cholesterol	-0.00798815	0.00654928	0.222581	-0.0594874	0.00844812	1.91243e-12	114440
n_23402_0_0	Remnant Cholesterol (Non-HDL, Non-LDL -Cholesterol)	Cholesterol	-0.00918125	0.00653855	0.16027	-0.0443581	0.00843428	1.4489e-07	114440
n_23403_0_0	VLDL Cholesterol	Cholesterol	0.0137307	0.00657566	0.0367895	0.00956508	0.00848214	0.25946	114440
n_23404_0_0	Clinical LDL Cholesterol	Cholesterol	-0.0133927	0.00655102	0.0409196	-0.0764243	0.00845036	1.53452e-19	114440
n_23405_0_0	LDL Cholesterol	Cholesterol	-0.00657391	0.00656091	0.316354	-0.0719432	0.00846312	1.90529e-17	114440
n_23406_0_0	HDL Cholesterol	Cholesterol	-0.0372099	0.00596745	4.51936e-10	-0.134248	0.00769759	4.9997e-68	114440
n_23484_0_0	Cholesterol in Chylomicrons and Extremely Large VLDL	Cholesterol	0.0567044	0.00642729	1.13524e-18	0.0931179	0.00829076	2.95741e-29	114440
n_23491_0_0	Cholesterol in Very Large VLDL	Cholesterol	0.0446627	0.00646156	4.8016e-12	0.0653208	0.00833496	4.65498e-15	114440
n_23498_0_0	Cholesterol in Large VLDL	Cholesterol	0.0422754	0.00647073	6.45943e-11	0.0580053	0.00834679	3.6876e-12	114440
n_23505_0_0	Cholesterol in Medium VLDL	Cholesterol	-0.0154323	0.00656626	0.0187631	-0.0584924	0.00847002	5.0174e-12	114440
n_23512_0_0	Cholesterol in Small VLDL	Cholesterol	0.00791918	0.00657881	0.228692	0.000978769	0.0084862	0.908179	114440
n_23519_0_0	Cholesterol in Very Small VLDL	Cholesterol	-0.0346409	0.0063923	6.00031e-08	-0.0496796	0.00824562	1.69656e-09	114440
n_23526_0_0	Cholesterol in IDL	Cholesterol	-0.0336556	0.00637023	1.27129e-07	-0.0972242	0.00821715	2.78967e-32	114440
n_23533_0_0	Cholesterol in Large LDL	Cholesterol	-0.0143894	0.00652213	0.0273689	-0.0875189	0.00841309	2.47333e-25	114440
n_23540_0_0	Cholesterol in Medium LDL	Cholesterol	0.0091831	0.00658963	0.163451	-0.0406102	0.00850016	1.77635e-06	114440
n_23547_0_0	Cholesterol in Small LDL	Cholesterol	0.00275378	0.00659297	0.676178	-0.043985	0.00850446	2.32008e-07	114440
n_23554_0_0	Cholesterol in Very Large HDL	Cholesterol	-0.0767186	0.00605749	9.77196e-37	-0.133705	0.00781374	1.46971e-65	114440
n_23561_0_0	Cholesterol in Large HDL	Cholesterol	-0.0626759	0.00594918	6.10938e-26	-0.138785	0.00767402	5.29244e-73	114440
n_23568_0_0	Cholesterol in Medium HDL	Cholesterol	-0.0123705	0.00609667	0.0424554	-0.106141	0.00786428	1.76156e-41	114440
n_23575_0_0	Cholesterol in Small HDL	Cholesterol	0.0430753	0.00656273	5.27387e-11	-0.045009	0.00846546	1.05817e-07	114440
n_23407_0_0	Total Triglycerides	Triglycerides	0.0534265	0.00645738	1.31226e-16	0.0867582	0.00832956	2.15818e-25	114440
n_23408_0_0	Triglycerides in VLDL	Triglycerides	0.0557938	0.00642442	3.84787e-18	0.0862667	0.00828705	2.29575e-25	114440
n_23409_0_0	Triglycerides in LDL	Triglycerides	0.0329039	0.0065337	4.76027e-07	0.0780788	0.00842802	1.99814e-20	114440
n_23410_0_0	Triglycerides in HDL	Triglycerides	0.0403062	0.00653474	6.93941e-10	0.066766	0.00842936	2.38381e-15	114440
n_23487_0_0	Triglycerides in Chylomicrons and Extremely Large VLDL	Triglycerides	0.0534545	0.00641387	7.88638e-17	0.100587	0.00827344	5.47218e-34	114440
n_23494_0_0	Triglycerides in Very Large VLDL	Triglycerides	0.0588276	0.00638701	3.29831e-20	0.0979507	0.00823879	1.41187e-32	114440
n_23501_0_0	Triglycerides in Large VLDL	Triglycerides	0.055743	0.00641011	3.47912e-18	0.0728923	0.0082686	1.20712e-18	114440
n_23508_0_0	Triglycerides in Medium VLDL	Triglycerides	0.052518	0.00646277	4.47173e-16	0.0587297	0.00833652	1.86684e-12	114440
n_23515_0_0	Triglycerides in Small VLDL	Triglycerides	0.0519657	0.0064642	9.14345e-16	0.081287	0.00833837	1.90926e-22	114440
n_23522_0_0	Triglycerides in Very Small VLDL	Triglycerides	0.0334673	0.00652129	2.8713e-07	0.0881744	0.00841201	1.07385e-25	114440
n_23529_0_0	Triglycerides in IDL	Triglycerides	0.0220985	0.00652666	0.000709741	0.0750177	0.00841893	5.14802e-19	114440
n_23536_0_0	Triglycerides in Large LDL	Triglycerides	0.0264932	0.00653498	5.03699e-05	0.073723	0.00842967	2.24636e-18	114440
n_23543_0_0	Triglycerides in Medium LDL	Triglycerides	0.0391276	0.00651988	1.96347e-09	0.0806602	0.00841018	8.90883e-22	114440
n_23550_0_0	Triglycerides in Small LDL	Triglycerides	0.0468462	0.00649142	5.36181e-13	0.0846923	0.00837348	4.88421e-24	114440
n_23557_0_0	Triglycerides in Very Large HDL	Triglycerides	0.00510866	0.00652163	0.433429	0.016339	0.00841245	0.0521109	114440
n_23564_0_0	Triglycerides in Large HDL	Triglycerides	-0.00388229	0.00638036	0.542874	-0.0121571	0.00823021	0.139644	114440
n_23571_0_0	Triglycerides in Medium HDL	Triglycerides	0.0449487	0.00653993	6.3198e-12	0.0699363	0.00843605	1.14288e-16	114440
n_23578_0_0	Triglycerides in Small HDL	Triglycerides	0.0619149	0.0064373	6.83172e-22	0.110225	0.00830367	3.49468e-40	114440
n_23411_0_0	Total Phospholipids in Lipoprotein Particles	Phospholipids	-0.00611516	0.00627965	0.330155	-0.0728305	0.0081003	2.48414e-19	114440
n_23412_0_0	Phospholipids in VLDL	Phospholipids	0.0332623	0.00653019	3.51844e-07	0.0501968	0.00842349	2.54294e-09	114440
n_23413_0_0	Phospholipids in LDL	Phospholipids	-0.00518879	0.00657287	0.429865	-0.0598282	0.00847854	1.71801e-12	114440
n_23414_0_0	Phospholipids in HDL	Phospholipids	-0.0185134	0.00600836	0.00206163	-0.093301	0.00775037	2.34228e-33	114440
n_23483_0_0	Phospholipids in Chylomicrons and Extremely Large VLDL	Phospholipids	0.0564094	0.00641038	1.3904e-18	0.105451	0.00826894	3.19456e-37	114440
n_23490_0_0	Phospholipids in Very Large VLDL	Phospholipids	0.0516779	0.00641393	7.88498e-16	0.0879867	0.00827352	2.11328e-26	114440
n_23497_0_0	Phospholipids in Large VLDL	Phospholipids	0.0527262	0.00641107	1.98456e-16	0.0823426	0.00826983	2.40259e-23	114440
n_23504_0_0	Phospholipids in Medium VLDL	Phospholipids	0.0133833	0.00657985	0.0419559	-0.00758337	0.00848754	0.371607	114440
n_23511_0_0	Phospholipids in Small VLDL	Phospholipids	0.0151405	0.00657414	0.0212787	0.00498106	0.00848019	0.556952	114440
n_23518_0_0	Phospholipids in Very Small VLDL	Phospholipids	-0.0115211	0.00649629	0.0761512	0.0141161	0.00837976	0.0920776	114440
n_23525_0_0	Phospholipids in IDL	Phospholipids	-0.0345489	0.00637223	5.91209e-08	-0.0811157	0.00821973	5.82792e-23	114440
n_23532_0_0	Phospholipids in Large LDL	Phospholipids	-0.01206	0.00653671	0.0650464	-0.075138	0.0084319	5.12181e-19	114440
n_23539_0_0	Phospholipids in Medium LDL	Phospholipids	0.0114049	0.00659325	0.0836716	-0.0353854	0.00850484	3.17612e-05	114440
n_23546_0_0	Phospholipids in Small LDL	Phospholipids	-0.0112603	0.00659082	0.0875489	-0.038291	0.0085017	6.67757e-06	114440
n_23553_0_0	Phospholipids in Very Large HDL	Phospholipids	-0.074104	0.00603663	1.28601e-34	-0.118463	0.00778684	3.25143e-52	114440
n_23560_0_0	Phospholipids in Large HDL	Phospholipids	-0.0529022	0.00591938	4.05166e-19	-0.11918	0.00763558	7.26546e-55	114440
n_23567_0_0	Phospholipids in Medium HDL	Phospholipids	0.00651154	0.00618609	0.292522	-0.0618561	0.00797962	9.13707e-15	114440
n_23574_0_0	Phospholipids in Small HDL	Phospholipids	0.0518737	0.00652373	1.85873e-15	-0.00122873	0.00841515	0.883911	114440
n_23415_0_0	Total Esterified Cholesterol	Cholesterol esters	-0.0211772	0.00636564	0.000878782	-0.105684	0.00821123	6.99595e-38	114440
n_23416_0_0	Cholesteryl Esters in VLDL	Cholesterol esters	0.00379102	0.00658109	0.564584	-0.0089963	0.00848915	0.289265	114440
n_23417_0_0	Cholesteryl Esters in LDL	Cholesterol esters	-0.000889873	0.00656992	0.892259	-0.0620016	0.00847474	2.57035e-13	114440
n_23418_0_0	Cholesteryl Esters in HDL	Cholesterol esters	-0.0362427	0.00598871	1.43648e-09	-0.136938	0.00772501	3.24766e-70	114440
n_23485_0_0	Cholesteryl Esters in Chylomicrons and Extremely Large VLDL	Cholesterol esters	0.0571395	0.0064305	6.44148e-19	0.0866375	0.00829489	1.59124e-25	114440
n_23492_0_0	Cholesteryl Esters in Very Large VLDL	Cholesterol esters	0.0392916	0.00649505	1.45773e-09	0.0476873	0.00837816	1.25969e-08	114440
n_23499_0_0	Cholesteryl Esters in Large VLDL	Cholesterol esters	0.031657	0.00652096	1.20753e-06	0.0373151	0.00841159	9.16657e-06	114440
n_23506_0_0	Cholesteryl Esters in Medium VLDL	Cholesterol esters	-0.0290295	0.00653007	8.77691e-06	-0.0819889	0.00842334	2.21295e-22	114440
n_23513_0_0	Cholesteryl Esters in Small VLDL	Cholesterol esters	0.0117985	0.00657115	0.0725773	0.0150641	0.00847632	0.0755382	114440
n_23520_0_0	Cholesteryl Esters in Very Small VLDL	Cholesterol esters	-0.0394992	0.00635829	5.24136e-10	-0.0641067	0.00820175	5.48924e-15	114440
n_23527_0_0	Cholesteryl Esters in IDL	Cholesterol esters	-0.0320662	0.00636742	4.76135e-07	-0.0986156	0.00821353	3.43981e-33	114440
n_23534_0_0	Cholesteryl Esters in Large LDL	Cholesterol esters	-0.00965646	0.00653553	0.139536	-0.0803707	0.00843038	1.54959e-21	114440
n_23541_0_0	Cholesteryl Esters in Medium LDL	Cholesterol esters	0.0155599	0.0065852	0.018136	-0.0261929	0.00849444	0.0020461	114440
n_23548_0_0	Cholesteryl Esters in Small LDL	Cholesterol esters	0.0109435	0.00658967	0.0967742	-0.0285088	0.00850021	0.000797089	114440
n_23555_0_0	Cholesteryl Esters in Very Large HDL	Cholesterol esters	-0.0748188	0.00602987	2.49139e-35	-0.137999	0.00777812	2.47094e-70	114440
n_23562_0_0	Cholesteryl Esters in Large HDL	Cholesterol esters	-0.0625891	0.00595887	8.55071e-26	-0.141444	0.00768653	1.64339e-75	114440
n_23569_0_0	Cholesteryl Esters in Medium HDL	Cholesterol esters	-0.0113982	0.00611591	0.0623664	-0.10689	0.00788909	8.6356e-42	114440
n_23576_0_0	Cholesteryl Esters in Small HDL	Cholesterol esters	0.0460463	0.0065838	2.68825e-12	-0.0432468	0.00849264	3.54354e-07	114440
n_23419_0_0	Total Free Cholesterol	Free cholesterol	-0.0166087	0.00644166	0.00992933	-0.081927	0.00830929	6.35681e-23	114440
n_23420_0_0	Free Cholesterol in VLDL	Free cholesterol	0.0265442	0.00654874	5.05252e-05	0.0340537	0.00844741	5.55155e-05	114440
n_23421_0_0	Free Cholesterol in LDL	Free cholesterol	-0.0214461	0.00652719	0.00101777	-0.0956489	0.00841962	6.84389e-30	114440
n_23422_0_0	Free Cholesterol in HDL	Free cholesterol	-0.0394037	0.00593041	3.0591e-11	-0.120715	0.00764981	4.88377e-56	114440
n_23486_0_0	Free Cholesterol in Chylomicrons and Extremely Large VLDL	Free cholesterol	0.0555387	0.00642703	5.62168e-18	0.0998678	0.00829042	2.12875e-33	114440
n_23493_0_0	Free Cholesterol in Very Large VLDL	Free cholesterol	0.0487534	0.00643207	3.48833e-14	0.0812468	0.00829692	1.23888e-22	114440
n_23500_0_0	Free Cholesterol in Large VLDL	Free cholesterol	0.05112	0.00641719	1.65245e-15	0.0758799	0.00827773	4.95265e-20	114440
n_23507_0_0	Free Cholesterol in Medium VLDL	Free cholesterol	0.00327053	0.00658244	0.619291	-0.0240365	0.00849088	0.00464303	114440
n_23514_0_0	Free Cholesterol in Small VLDL	Free cholesterol	0.000914353	0.0065831	0.889534	-0.0238555	0.00849174	0.00496637	114440
n_23521_0_0	Free Cholesterol in Very Small VLDL	Free cholesterol	-0.0216426	0.00646596	0.000816722	-0.0132828	0.00834064	0.111265	114440
n_23528_0_0	Free Cholesterol in IDL	Free cholesterol	-0.0374255	0.00638639	4.63591e-09	-0.0912067	0.00823799	1.78395e-28	114440
n_23535_0_0	Free Cholesterol in Large LDL	Free cholesterol	-0.026706	0.00648191	3.79e-05	-0.104371	0.0083612	9.78397e-36	114440
n_23542_0_0	Free Cholesterol in Medium LDL	Free cholesterol	-0.00876177	0.00657991	0.182996	-0.0767586	0.00848762	1.53897e-19	114440
n_23549_0_0	Free Cholesterol in Small LDL	Free cholesterol	-0.0192472	0.00658258	0.00345681	-0.0800575	0.00849107	4.23676e-21	114440
n_23556_0_0	Free Cholesterol in Very Large HDL	Free cholesterol	-0.0810507	0.0061935	4.20162e-39	-0.112182	0.00798919	9.42484e-45	114440
n_23563_0_0	Free Cholesterol in Large HDL	Free cholesterol	-0.0624307	0.0059262	6.1432e-26	-0.128366	0.00764438	3.31329e-63	114440
n_23570_0_0	Free Cholesterol in Medium HDL	Free cholesterol	-0.0159578	0.00603876	0.0082293	-0.100821	0.00778958	2.73478e-38	114440
n_23577_0_0	Free Cholesterol in Small HDL	Free cholesterol	0.0280498	0.00645178	1.37749e-05	-0.0434932	0.00832235	1.7345e-07	114440
n_23423_0_0	Total Lipids in Lipoprotein Particles	Total lipids	0.00550828	0.00648373	0.395575	-0.0472201	0.00836355	1.64677e-08	114440
n_23424_0_0	Total Lipids in VLDL	Total lipids	0.0422341	0.00649685	8.02687e-11	0.0616901	0.00838048	1.83521e-13	114440
n_23425_0_0	Total Lipids in LDL	Total lipids	-0.00376557	0.00656647	0.566338	-0.061305	0.00847029	4.59347e-13	114358
n_23426_0_0	Total Lipids in HDL	Total lipids	-0.0251169	0.0059815	2.68173e-05	-0.109633	0.00771571	8.79877e-46	114358
n_23482_0_0	Total Lipids in Chylomicrons and Extremely Large VLDL	Total lipids	0.0550378	0.00641316	9.43694e-18	0.100633	0.00827253	5.0251e-34	114358
n_23489_0_0	Total Lipids in Very Large VLDL	Total lipids	0.0553516	0.00640302	5.46667e-18	0.090616	0.00825944	5.4288e-28	114358
n_23496_0_0	Total Lipids in Large VLDL	Total lipids	0.0523637	0.00642203	3.563e-16	0.0722077	0.00828397	2.90509e-18	114440
n_23503_0_0	Total Lipids in Medium VLDL	Total lipids	0.0275628	0.00655723	2.631e-05	0.0123524	0.00845836	0.144189	114440
n_23510_0_0	Total Lipids in Small VLDL	Total lipids	0.0306984	0.00653749	2.65951e-06	0.039207	0.00843291	3.33455e-06	114358
n_23517_0_0	Total Lipids in Very Small VLDL	Total lipids	-0.0147303	0.00647175	0.0228422	-0.00235121	0.0083481	0.778215	114358
n_23524_0_0	Total Lipids in IDL	Total lipids	-0.0308959	0.00637728	1.26979e-06	-0.0839688	0.00822624	1.88165e-24	114358
n_23531_0_0	Total Lipids in Large LDL	Total lipids	-0.0116403	0.00652879	0.0746016	-0.0771244	0.00842168	5.37866e-20	114358
n_23538_0_0	Total Lipids in Medium LDL	Total lipids	0.0118894	0.00658942	0.0711851	-0.0328038	0.00849989	0.000113764	114358
n_23545_0_0	Total Lipids in Small LDL	Total lipids	0.00278986	0.0065917	0.672122	-0.0333079	0.00850283	8.9608e-05	114358
n_23552_0_0	Total Lipids in Very Large HDL	Total lipids	-0.0748325	0.00604134	3.24837e-35	-0.124185	0.00779291	4.13277e-57	114358
n_23559_0_0	Total Lipids in Large HDL	Total lipids	-0.0575387	0.00592422	2.72177e-22	-0.128501	0.00764183	2.24029e-63	114436
n_23566_0_0	Total Lipids in Medium HDL	Total lipids	-2.10334e-06	0.0061447	0.999727	-0.0794134	0.00792623	1.28544e-23	114104
n_23573_0_0	Total Lipids in Small HDL	Total lipids	0.0541369	0.00655164	1.43431e-16	-0.00575963	0.00845116	0.495544	114336
n_23427_0_0	Total Concentration of Lipoprotein Particles	Lipoprotein particle concentrations	0.000292762	0.00621891	0.962453	-0.102374	0.00802196	2.84312e-37	114257
n_23428_0_0	Concentration of VLDL Particles	Lipoprotein particle concentrations	0.0202023	0.00655908	0.0020701	0.0289559	0.00846075	0.000620981	114411
n_23429_0_0	Concentration of LDL Particles	Lipoprotein particle concentrations	-0.0056881	0.00658495	0.387697	-0.044378	0.00849412	1.74872e-07	114437
n_23430_0_0	Concentration of HDL Particles	Lipoprotein particle concentrations	0.00132622	0.00620965	0.83088	-0.100627	0.00801002	3.57866e-36	114436
n_23481_0_0	Concentration of Chylomicrons and Extremely Large VLDL Particles	Lipoprotein particle concentrations	0.0551703	0.00641654	8.20202e-18	0.103642	0.00827689	5.98569e-36	114412
n_23488_0_0	Concentration of Very Large VLDL Particles	Lipoprotein particle concentrations	0.0555033	0.00639797	4.1828e-18	0.0915409	0.00825293	1.41978e-28	114386
n_23495_0_0	Concentration of Large VLDL Particles	Lipoprotein particle concentrations	0.05263	0.00641867	2.43815e-16	0.077797	0.00827964	5.75712e-21	114274
n_23502_0_0	Concentration of Medium VLDL Particles	Lipoprotein particle concentrations	0.0175445	0.00657423	0.00761606	-0.00264284	0.00848029	0.755311	114231
n_23509_0_0	Concentration of Small VLDL Particles	Lipoprotein particle concentrations	0.0310959	0.00652645	1.89463e-06	0.0438878	0.00841867	1.85982e-07	114437
n_23516_0_0	Concentration of Very Small VLDL Particles	Lipoprotein particle concentrations	-0.0159657	0.00649351	0.013945	-0.00318701	0.00837617	0.703586	114424
n_23523_0_0	Concentration of IDL Particles	Lipoprotein particle concentrations	-0.0230038	0.00651506	0.000414365	-0.0491989	0.00840397	4.8048e-09	114440
n_23530_0_0	Concentration of Large LDL Particles	Lipoprotein particle concentrations	-0.0102266	0.00657694	0.119967	-0.0541963	0.00848379	1.68473e-10	114440
n_23537_0_0	Concentration of Medium LDL Particles	Lipoprotein particle concentrations	0.00319298	0.00658434	0.627723	-0.028715	0.00849334	0.000722772	114440
n_23544_0_0	Concentration of Small LDL Particles	Lipoprotein particle concentrations	-0.00126052	0.00658552	0.848207	-0.021487	0.00849487	0.0114267	114440
n_23551_0_0	Concentration of Very Large HDL Particles	Lipoprotein particle concentrations	-0.0721792	0.00605338	9.3034e-33	-0.12771	0.00780843	4.65449e-60	114440
n_23558_0_0	Concentration of Large HDL Particles	Lipoprotein particle concentrations	-0.0595751	0.0059249	8.93097e-24	-0.135293	0.00764271	5.0052e-70	114440
n_23565_0_0	Concentration of Medium HDL Particles	Lipoprotein particle concentrations	-0.00711711	0.0061039	0.243619	-0.0937943	0.0078736	1.06518e-32	114440
n_23572_0_0	Concentration of Small HDL Particles	Lipoprotein particle concentrations	0.0481053	0.00657401	2.54273e-13	-0.031391	0.00848001	0.000214202	114440
n_23431_0_0	Average Diameter for VLDL Particles	Lipoprotein particle sizes	0.0728773	0.00619712	6.55524e-32	0.093864	0.00799385	8.09444e-32	114440
n_23432_0_0	Average Diameter for LDL Particles	Lipoprotein particle sizes	-0.0316288	0.00639887	7.7087e-07	-0.0935055	0.00825409	9.84808e-30	114440
n_23433_0_0	Average Diameter for HDL Particles	Lipoprotein particle sizes	-0.0645441	0.00594208	1.79952e-27	-0.120463	0.00766486	1.3394e-55	114440
n_23437_0_0	Phosphatidylcholines	Other lipids	-0.00755434	0.0061863	0.222035	-0.0815201	0.00798	1.73046e-24	114440
n_23436_0_0	Total Cholines	Other lipids	-0.00626292	0.00620414	0.312749	-0.0831296	0.00800301	2.90707e-25	114440
n_23434_0_0	Phosphoglycerides	Other lipids	0.00162639	0.00624194	0.794434	-0.0641927	0.00805176	1.5691e-15	114440
n_23438_0_0	Sphingomyelins	Other lipids	-0.023155	0.00617737	0.000178088	-0.0983703	0.00796847	5.46093e-35	114440
n_23439_0_0	Apolipoprotein B	Apolipoproteins	-0.00634267	0.00657859	0.334978	-0.0384755	0.00848591	5.79247e-06	114440
n_23440_0_0	Apolipoprotein A1	Apolipoproteins	-0.0125201	0.00607105	0.0391845	-0.10254	0.00783123	3.8153e-39	114440
n_23442_0_0	Total Fatty Acids	Fatty acids	0.036032	0.00653945	3.59721e-08	0.0230389	0.00843553	0.00631195	114440
n_23443_0_0	Degree of Unsaturation	Fatty acids	-0.0529292	0.00630045	4.48209e-17	-0.108838	0.00812723	7.25082e-41	114440
n_23444_0_0	Omega-3 Fatty Acids	Fatty acids	-0.00325926	0.00638832	0.609919	-0.024762	0.00824058	0.00265736	114440
n_23445_0_0	Omega-6 Fatty Acids	Fatty acids	0.00861592	0.00647515	0.183319	-0.0557481	0.0083526	2.49465e-11	114440
n_23446_0_0	Polyunsaturated Fatty Acids	Fatty acids	0.00642741	0.00643628	0.31798	-0.0541495	0.00830245	6.96124e-11	114440
n_23447_0_0	Monounsaturated Fatty Acids	Fatty acids	0.0569327	0.00654664	3.46793e-18	0.0787977	0.00844481	1.0677e-20	114440
n_23448_0_0	Saturated Fatty Acids	Fatty acids	0.0361577	0.00653721	3.18996e-08	0.0356801	0.00843265	2.32644e-05	114440
n_23449_0_0	Linoleic Acid	Fatty acids	0.00204441	0.00652048	0.753873	-0.0685281	0.00841107	3.75628e-16	114440
n_23450_0_0	Docosahexaenoic Acid	Fatty acids	-0.0291927	0.00633218	4.02704e-06	-0.0787506	0.00816817	5.4624e-22	114440
n_23460_0_0	Alanine	Alanine	0.0398311	0.00655719	1.24833e-09	0.0338587	0.00845828	6.25767e-05	114440
n_23461_0_0	Glutamine	Alanine	-0.0301837	0.00658002	4.49754e-06	-0.0901817	0.00848632	2.30309e-26	114440
n_23462_0_0	Glycine	Alanine	-0.0390221	0.00620474	3.20506e-10	-0.097968	0.00800312	1.96728e-34	114440
n_23463_0_0	Histidine	Alanine	-0.00580742	0.00655401	0.375573	-0.0402428	0.00845563	1.9451e-06	114440
n_23464_0_0	Total Concentration of Branched-Chain Amino Acids (Leucine + Isoleucine + Valine)	Alanine	0.03621	0.00639423	1.49173e-08	0.0815394	0.0082477	4.87495e-23	114440
n_23465_0_0	Isoleucine	Alanine	0.0407878	0.00646926	2.89512e-10	0.0631962	0.00834486	3.67249e-14	114440
n_23466_0_0	Leucine	Alanine	0.0319246	0.00634074	4.7898e-07	0.0553143	0.00817907	1.35891e-11	114440
n_23467_0_0	Valine	Alanine	0.0344339	0.00641954	8.15946e-08	0.100109	0.00828035	1.25126e-33	114440
n_23468_0_0	Phenylalanine	Alanine	0.0130569	0.00658244	0.0473034	0.0641323	0.00849172	4.30673e-14	114440
n_23469_0_0	Tyrosine	Alanine	0.0232689	0.00654452	0.000377444	0.0927155	0.00844333	4.8757e-28	114440
n_23470_0_0	Glucose	Glycolysis related metabolites	0.0309634	0.00655624	2.32971e-06	0.0808606	0.00845792	1.19575e-21	114440
n_23471_0_0	Lactate	Glycolysis related metabolites	0.0370827	0.00658877	1.8256e-08	0.0288364	0.00850138	0.000694175	114440
n_23472_0_0	Pyruvate	Glycolysis related metabolites	0.0259549	0.0065944	8.29352e-05	0.0222678	0.00850508	0.00884126	114440
n_23473_0_0	Citrate	Glycolysis related metabolites	0.0027736	0.00644259	0.666825	-0.00653483	0.00831058	0.431678	114440
n_23474_0_0	3-Hydroxybutyrate	Ketone bodies	-0.00909349	0.00662612	0.169951	0.0166475	0.00854759	0.0514623	114440
n_23475_0_0	Acetate	Ketone bodies	-0.00608246	0.00659633	0.35648	0.00120696	0.00850853	0.887197	114440
n_23476_0_0	Acetoacetate	Ketone bodies	-0.00983277	0.00657358	0.134708	0.0495479	0.00847942	5.13105e-09	114440
n_23477_0_0	Acetone	Ketone bodies	-0.0188179	0.00657971	0.0042374	0.00730405	0.00848733	0.389469	114440
n_23478_0_0	Creatinine	Fluid balance	-0.0050694	0.00601336	0.399218	0.0226011	0.00776648	0.00361408	114440
n_23479_0_0	Albumin	Fluid balance	-0.0060705	0.00653504	0.352934	-0.119324	0.00842986	1.90247e-45	114440
n_23480_0_0	Glycoprotein Acetyls	Inflammation	0.0797027	0.00654185	3.99514e-34	0.155224	0.00843853	1.86188e-75	114440

## Sheet: Table S7
Field ID	Field name	Field category	participant	hr	hr_lower_95	hr_upper_95	cox_p_value	number_of_events
n_30600_0_0	Albumin	Liver function	417094	0.927836	0.904703	0.951561	6.08546e-09	6466
n_30620_0_0	Alanine aminotransferase	Liver function	455343	1.01864	0.993879	1.04403	0.141285	7101
n_30650_0_0	Aspartate aminotransferase	Liver function	453786	1.02289	1.002	1.04421	0.0315608	7085
n_30660_0_0	Direct bilirubin	Liver function	386815	1.01172	0.983888	1.04033	0.413053	5913
n_30730_0_0	Gamma glutamyltransferase	Liver function	455290	1.05621	1.03536	1.07747	7.5759e-08	7096
n_30840_0_0	Total bilirubin	Liver function	453557	0.958254	0.932668	0.984542	0.0020133	7082
n_30610_0_0	Alkaline phosphatase	Bone and joint	455534	1.0587	1.03765	1.08017	2.58931e-08	7101
n_30680_0_0	Calcium	Bone and joint	416954	0.987901	0.964166	1.01222	0.326543	6464
n_30890_0_0	Vitamin D	Bone and joint	434986	0.969547	0.945755	0.993938	0.014702	6739
n_30630_0_0	Apolipoprotein A	Immunometabolic	414595	1.00414	0.978074	1.03091	0.757978	6403
n_30690_0_0	Cholesterol	Immunometabolic	455524	0.91928	0.898004	0.941061	1.86032e-12	7101
n_30710_0_0	C-reactive protein	Immunometabolic	454543	1.07818	1.05953	1.09716	2.77049e-17	7085
n_30740_0_0	Glucose	Immunometabolic	416599	1.10844	1.08873	1.12851	2.45644e-29	6456
n_30750_0_0	Glycated haemoglobin (HbA1c)	Immunometabolic	452658	1.08633	1.07659	1.09616	1.29382e-72	7026
n_30760_0_0	HDL cholesterol	Immunometabolic	416894	1.00874	0.982705	1.03547	0.514143	6462
n_30780_0_0	LDL direct	Immunometabolic	454663	0.91067	0.889773	0.932059	2.78368e-15	7085
n_30870_0_0	Triglycerides	Immunometabolic	455164	0.98787	0.963153	1.01322	0.345142	7097
n_30670_0_0	Urea	Renal function	455211	1.0343	1.01083	1.05831	0.00398299	7096
n_30700_0_0	Creatinine	Renal function	455295	1.02801	1.00545	1.05108	0.0146671	7094
n_30720_0_0	Cystatin C	Renal function	455492	1.09084	1.07267	1.10931	3.42155e-24	7102
n_30860_0_0	Total protein	Renal function	416635	0.985491	0.96141	1.01017	0.246872	6462
n_30880_0_0	Urate	Renal function	454983	1.01937	0.992274	1.04721	0.16277	7091
n_30770_0_0	IGF-1	Endocrine	453060	0.947745	0.9241	0.971996	3.135e-05	7068
n_30830_0_0	SHBG	Endocrine	412991	1.00733	0.980541	1.03485	0.595405	6415
n_30850_0_0	Testosterone	Endocrine	412565	0.949706	0.893379	1.00958	0.0980778	6166
n_30000_0_0	White blood cell (leukocyte) count	White blood cell	463876	1.03302	1.02214	1.04402	1.83258e-09	7237
n_30120_0_0	Lymphocyte count	White blood cell	463024	1.00465	0.984399	1.02532	0.655219	7224
n_30130_0_0	Monocyte count	White blood cell	463024	1.01221	1.0033	1.02121	0.00716681	7224
n_30140_0_0	Neutrophill count	White blood cell	463024	1.07522	1.05113	1.09985	3.50383e-10	7224
n_30150_0_0	Eosinophill count	White blood cell	463024	1.03361	1.0118	1.05589	0.00237827	7224
n_30160_0_0	Basophill count	White blood cell	463024	1.03617	1.01612	1.05662	0.000365067	7224
n_30190_0_0	Monocyte percentage	White blood cell	463030	0.986314	0.961683	1.01158	0.285532	7224
n_30210_0_0	Eosinophill percentage	White blood cell	463030	1.01477	0.99154	1.03855	0.214599	7224
n_30010_0_0	Red blood cell (erythrocyte) count	Red blood cell	463881	0.948883	0.923908	0.974532	0.000115395	7237
n_30040_0_0	Mean corpuscular volume	Red blood cell	463879	0.96774	0.944576	0.991473	0.00798211	7237
n_30050_0_0	Mean corpuscular haemoglobin	Red blood cell	463878	0.958074	0.934683	0.982051	0.000683354	7237
n_30060_0_0	Mean corpuscular haemoglobin concentration	Red blood cell	463874	0.969423	0.945895	0.993537	0.0132397	7237
n_30070_0_0	Red blood cell (erythrocyte) distribution width	Red blood cell	463879	1.08255	1.0596	1.10599	3.96637e-13	7237
n_30240_0_0	Reticulocyte percentage	Red blood cell	455833	1.02459	1.01057	1.03881	0.000549992	7128
n_30250_0_0	Reticulocyte count	Red blood cell	455833	1.02406	1.00835	1.04002	0.00257485	7128
n_30270_0_0	Mean sphered cell volume	Red blood cell	455834	0.986901	0.963711	1.01065	0.2771	7128
n_30280_0_0	Immature reticulocyte fraction	Red blood cell	455832	1.05615	1.03164	1.08125	5.0995e-06	7128
n_30290_0_0	High light scatter reticulocyte percentage	Red blood cell	455834	1.01526	1.00783	1.02274	5.26844e-05	7128
n_30300_0_0	High light scatter reticulocyte count	Red blood cell	455833	1.05164	1.03258	1.07106	6.83622e-08	7128
n_30080_0_0	Platelet count	Platelet	463878	1.02533	1.00141	1.04982	0.0377762	7237
n_30090_0_0	Platelet crit	Platelet	463874	1.02242	0.998175	1.04725	0.0701748	7237
n_30100_0_0	Mean platelet (thrombocyte) volume	Platelet	463873	0.990605	0.968067	1.01367	0.42142	7237
LMR	lymphocyte-to-monocyte ratio	Inflammation	462878	1.004	0.98088	1.02767	0.73685	7221
PLR	platelet-to-lymphocyte ratio	Inflammation	463013	1.00663	0.995754	1.01763	0.233078	7224
n_23400_0_0	Total Cholesterol	Cholesterol	114440	0.913431	0.870219	0.958788	0.000250148	1707
n_23401_0_0	Total Cholesterol Minus HDL-C	Cholesterol	114440	0.915194	0.87249	0.959988	0.000278109	1707
n_23402_0_0	Remnant Cholesterol (Non-HDL, Non-LDL -Cholesterol)	Cholesterol	114440	0.914091	0.87154	0.958719	0.000221297	1707
n_23404_0_0	Clinical LDL Cholesterol	Cholesterol	114440	0.91754	0.874856	0.962305	0.000398678	1707
n_23405_0_0	LDL Cholesterol	Cholesterol	114440	0.918785	0.875759	0.963925	0.000537165	1707
n_23406_0_0	HDL Cholesterol	Cholesterol	114440	0.971546	0.92264	1.02305	0.273333	1707
n_23484_0_0	Cholesterol in Chylomicrons and Extremely Large VLDL	Cholesterol	114440	1.00157	0.953438	1.05212	0.950353	1707
n_23491_0_0	Cholesterol in Very Large VLDL	Cholesterol	114440	0.968378	0.921977	1.01711	0.199621	1707
n_23498_0_0	Cholesterol in Large VLDL	Cholesterol	114440	0.965663	0.919563	1.01407	0.161509	1707
n_23505_0_0	Cholesterol in Medium VLDL	Cholesterol	114440	0.910081	0.867745	0.954483	0.000105853	1707
n_23519_0_0	Cholesterol in Very Small VLDL	Cholesterol	114440	0.897441	0.855153	0.941819	1.11232e-05	1707
n_23526_0_0	Cholesterol in IDL	Cholesterol	114440	0.910579	0.867998	0.955249	0.000126224	1707
n_23533_0_0	Cholesterol in Large LDL	Cholesterol	114440	0.913953	0.871014	0.959009	0.000247549	1707
n_23540_0_0	Cholesterol in Medium LDL	Cholesterol	114440	0.930337	0.886724	0.976095	0.0032013	1707
n_23547_0_0	Cholesterol in Small LDL	Cholesterol	114440	0.928181	0.884847	0.973637	0.00224892	1707
n_23554_0_0	Cholesterol in Very Large HDL	Cholesterol	114440	0.944933	0.898518	0.993747	0.0275168	1707
n_23561_0_0	Cholesterol in Large HDL	Cholesterol	114440	0.961948	0.913735	1.0127	0.139199	1707
n_23568_0_0	Cholesterol in Medium HDL	Cholesterol	114440	0.994423	0.944947	1.04649	0.829938	1707
n_23575_0_0	Cholesterol in Small HDL	Cholesterol	114440	1.00083	0.953641	1.05036	0.973043	1707
n_23407_0_0	Total Triglycerides	Triglycerides	114440	0.99754	0.949672	1.04782	0.921812	1707
n_23408_0_0	Triglycerides in VLDL	Triglycerides	114440	1.00139	0.953267	1.05193	0.956019	1707
n_23409_0_0	Triglycerides in LDL	Triglycerides	114440	0.983602	0.936102	1.03351	0.51263	1707
n_23410_0_0	Triglycerides in HDL	Triglycerides	114440	0.986667	0.939781	1.03589	0.588961	1707
n_23487_0_0	Triglycerides in Chylomicrons and Extremely Large VLDL	Triglycerides	114440	1.01815	0.969481	1.06927	0.471607	1707
n_23494_0_0	Triglycerides in Very Large VLDL	Triglycerides	114440	1.00965	0.961117	1.06063	0.702454	1707
n_23501_0_0	Triglycerides in Large VLDL	Triglycerides	114440	0.999355	0.951316	1.04982	0.979534	1707
n_23508_0_0	Triglycerides in Medium VLDL	Triglycerides	114440	0.985364	0.938193	1.03491	0.555789	1707
n_23515_0_0	Triglycerides in Small VLDL	Triglycerides	114440	0.994307	0.946878	1.04411	0.818916	1707
n_23522_0_0	Triglycerides in Very Small VLDL	Triglycerides	114440	0.982906	0.935888	1.03228	0.490539	1707
n_23529_0_0	Triglycerides in IDL	Triglycerides	114440	0.971438	0.924496	1.02076	0.251479	1707
n_23536_0_0	Triglycerides in Large LDL	Triglycerides	114440	0.978336	0.931054	1.02802	0.386149	1707
n_23543_0_0	Triglycerides in Medium LDL	Triglycerides	114440	0.990541	0.942741	1.04076	0.706444	1707
n_23550_0_0	Triglycerides in Small LDL	Triglycerides	114440	0.996513	0.94841	1.04706	0.889943	1707
n_23571_0_0	Triglycerides in Medium HDL	Triglycerides	114440	0.991154	0.944315	1.04032	0.719042	1707
n_23578_0_0	Triglycerides in Small HDL	Triglycerides	114440	1.00742	0.959797	1.0574	0.764903	1707
n_23411_0_0	Total Phospholipids in Lipoprotein Particles	Phospholipids	114440	0.930823	0.885316	0.978669	0.00506116	1707
n_23412_0_0	Phospholipids in VLDL	Phospholipids	114440	0.955783	0.910232	1.00361	0.0694864	1707
n_23413_0_0	Phospholipids in LDL	Phospholipids	114440	0.924736	0.881652	0.969926	0.00130703	1707
n_23414_0_0	Phospholipids in HDL	Phospholipids	114440	0.981617	0.931862	1.03403	0.484465	1707
n_23483_0_0	Phospholipids in Chylomicrons and Extremely Large VLDL	Phospholipids	114440	1.01364	0.96511	1.06462	0.588286	1707
n_23490_0_0	Phospholipids in Very Large VLDL	Phospholipids	114440	0.989959	0.942199	1.04014	0.689136	1707
n_23497_0_0	Phospholipids in Large VLDL	Phospholipids	114440	0.987061	0.939594	1.03692	0.604488	1707
n_23525_0_0	Phospholipids in IDL	Phospholipids	114440	0.900301	0.857919	0.944776	1.96276e-05	1707
n_23532_0_0	Phospholipids in Large LDL	Phospholipids	114440	0.917888	0.875116	0.96275	0.000432849	1707
n_23539_0_0	Phospholipids in Medium LDL	Phospholipids	114440	0.937387	0.893402	0.983538	0.0083656	1707
n_23546_0_0	Phospholipids in Small LDL	Phospholipids	114440	0.935689	0.892374	0.981107	0.00598261	1707
n_23553_0_0	Phospholipids in Very Large HDL	Phospholipids	114440	0.95162	0.904428	1.00127	0.0560149	1707
n_23560_0_0	Phospholipids in Large HDL	Phospholipids	114440	0.970507	0.921442	1.02218	0.258035	1707
n_23567_0_0	Phospholipids in Medium HDL	Phospholipids	114440	1.00163	0.951855	1.05401	0.950042	1707
n_23415_0_0	Total Esterified Cholesterol	Cholesterol esters	114440	0.915122	0.871725	0.960679	0.000345787	1707
n_23417_0_0	Cholesteryl Esters in LDL	Cholesterol esters	114440	0.920458	0.877244	0.965801	0.00072919	1707
n_23418_0_0	Cholesteryl Esters in HDL	Cholesterol esters	114440	0.975368	0.926456	1.02686	0.342038	1707
n_23485_0_0	Cholesteryl Esters in Chylomicrons and Extremely Large VLDL	Cholesterol esters	114440	0.99698	0.949053	1.04733	0.904229	1707
n_23492_0_0	Cholesteryl Esters in Very Large VLDL	Cholesterol esters	114440	0.955738	0.910317	1.00343	0.0684021	1707
n_23499_0_0	Cholesteryl Esters in Large VLDL	Cholesterol esters	114440	0.950357	0.905423	0.997522	0.0393604	1707
n_23506_0_0	Cholesteryl Esters in Medium VLDL	Cholesterol esters	114440	0.905095	0.863117	0.949115	3.86449e-05	1707
n_23520_0_0	Cholesteryl Esters in Very Small VLDL	Cholesterol esters	114440	0.894269	0.85218	0.938437	5.53767e-06	1707
n_23527_0_0	Cholesteryl Esters in IDL	Cholesterol esters	114440	0.912326	0.869606	0.957146	0.000176792	1707
n_23534_0_0	Cholesteryl Esters in Large LDL	Cholesterol esters	114440	0.915283	0.87219	0.960506	0.000321114	1707
n_23555_0_0	Cholesteryl Esters in Very Large HDL	Cholesterol esters	114440	0.947025	0.90029	0.996186	0.0350299	1707
n_23562_0_0	Cholesteryl Esters in Large HDL	Cholesterol esters	114440	0.963232	0.915041	1.01396	0.15256	1707
n_23569_0_0	Cholesteryl Esters in Medium HDL	Cholesterol esters	114440	0.997738	0.948287	1.04977	0.930424	1707
n_23576_0_0	Cholesteryl Esters in Small HDL	Cholesterol esters	114440	1.00843	0.961188	1.058	0.731596	1707
n_23419_0_0	Total Free Cholesterol	Free cholesterol	114440	0.910746	0.867876	0.955733	0.000144369	1707
n_23420_0_0	Free Cholesterol in VLDL	Free cholesterol	114440	0.945434	0.90059	0.992512	0.0236251	1707
n_23421_0_0	Free Cholesterol in LDL	Free cholesterol	114440	0.917117	0.874419	0.9619	0.000375165	1707
n_23422_0_0	Free Cholesterol in HDL	Free cholesterol	114440	0.959256	0.910528	1.01059	0.117836	1707
n_23486_0_0	Free Cholesterol in Chylomicrons and Extremely Large VLDL	Free cholesterol	114440	1.0071	0.958805	1.05783	0.777737	1707
n_23493_0_0	Free Cholesterol in Very Large VLDL	Free cholesterol	114440	0.982972	0.935602	1.03274	0.495505	1707
n_23500_0_0	Free Cholesterol in Large VLDL	Free cholesterol	114440	0.98185	0.934587	1.0315	0.466802	1707
n_23528_0_0	Free Cholesterol in IDL	Free cholesterol	114440	0.907485	0.865189	0.951849	6.70571e-05	1707
n_23535_0_0	Free Cholesterol in Large LDL	Free cholesterol	114440	0.912617	0.870012	0.957308	0.000177786	1707
n_23542_0_0	Free Cholesterol in Medium LDL	Free cholesterol	114440	0.925939	0.882765	0.971225	0.00158598	1707
n_23549_0_0	Free Cholesterol in Small LDL	Free cholesterol	114440	0.928988	0.886274	0.973761	0.00216075	1707
n_23556_0_0	Free Cholesterol in Very Large HDL	Free cholesterol	114440	0.939666	0.894534	0.987076	0.0132123	1707
n_23563_0_0	Free Cholesterol in Large HDL	Free cholesterol	114440	0.95787	0.90962	1.00868	0.102613	1707
n_23570_0_0	Free Cholesterol in Medium HDL	Free cholesterol	114440	0.981144	0.931695	1.03322	0.47062	1707
n_23577_0_0	Free Cholesterol in Small HDL	Free cholesterol	114440	0.97766	0.930426	1.02729	0.3712	1707
n_23423_0_0	Total Lipids in Lipoprotein Particles	Total lipids	114440	0.930001	0.885645	0.976578	0.00360791	1707
n_23424_0_0	Total Lipids in VLDL	Total lipids	114440	0.969576	0.923068	1.01843	0.21796	1707
n_23425_0_0	Total Lipids in LDL	Total lipids	114440	0.921656	0.878485	0.966948	0.00085859	1707
n_23426_0_0	Total Lipids in HDL	Total lipids	114440	0.975076	0.925645	1.02715	0.341663	1707
n_23482_0_0	Total Lipids in Chylomicrons and Extremely Large VLDL	Total lipids	114440	1.01415	0.96554	1.06521	0.57499	1707
n_23489_0_0	Total Lipids in Very Large VLDL	Total lipids	114440	0.996885	0.948806	1.0474	0.901553	1707
n_23496_0_0	Total Lipids in Large VLDL	Total lipids	114440	0.987189	0.939689	1.03709	0.608329	1707
n_23510_0_0	Total Lipids in Small VLDL	Total lipids	114440	0.951725	0.906563	0.999137	0.0460627	1707
n_23524_0_0	Total Lipids in IDL	Total lipids	114440	0.908133	0.865501	0.952864	8.55809e-05	1707
n_23531_0_0	Total Lipids in Large LDL	Total lipids	114440	0.915929	0.872931	0.961046	0.000344088	1707
n_23538_0_0	Total Lipids in Medium LDL	Total lipids	114440	0.933682	0.889808	0.97972	0.00520017	1707
n_23545_0_0	Total Lipids in Small LDL	Total lipids	114440	0.932109	0.888526	0.97783	0.00400653	1707
n_23552_0_0	Total Lipids in Very Large HDL	Total lipids	114440	0.947328	0.90046	0.996636	0.0366019	1707
n_23559_0_0	Total Lipids in Large HDL	Total lipids	114440	0.96454	0.915862	1.01581	0.171788	1707
n_23566_0_0	Total Lipids in Medium HDL	Total lipids	114440	0.996836	0.947177	1.0491	0.903257	1707
n_23427_0_0	Total Concentration of Lipoprotein Particles	Lipoprotein particle concentrations	114440	0.966162	0.918341	1.01647	0.183811	1707
n_23429_0_0	Concentration of LDL Particles	Lipoprotein particle concentrations	114440	0.917763	0.874939	0.962683	0.000431692	1707
n_23430_0_0	Concentration of HDL Particles	Lipoprotein particle concentrations	114440	0.980169	0.931713	1.03114	0.438723	1707
n_23481_0_0	Concentration of Chylomicrons and Extremely Large VLDL Particles	Lipoprotein particle concentrations	114440	1.01246	0.963909	1.06345	0.621418	1707
n_23488_0_0	Concentration of Very Large VLDL Particles	Lipoprotein particle concentrations	114440	0.996737	0.948653	1.04726	0.896928	1707
n_23495_0_0	Concentration of Large VLDL Particles	Lipoprotein particle concentrations	114440	0.988021	0.940427	1.03802	0.63234	1707
n_23509_0_0	Concentration of Small VLDL Particles	Lipoprotein particle concentrations	114440	0.95648	0.911026	1.0042	0.0732523	1707
n_23523_0_0	Concentration of IDL Particles	Lipoprotein particle concentrations	114440	0.915723	0.873349	0.960154	0.000270398	1707
n_23530_0_0	Concentration of Large LDL Particles	Lipoprotein particle concentrations	114440	0.914833	0.872035	0.959732	0.000271212	1707
n_23551_0_0	Concentration of Very Large HDL Particles	Lipoprotein particle concentrations	114440	0.940534	0.894059	0.989425	0.0177309	1707
n_23558_0_0	Concentration of Large HDL Particles	Lipoprotein particle concentrations	114440	0.959439	0.911042	1.01041	0.116898	1707
n_23565_0_0	Concentration of Medium HDL Particles	Lipoprotein particle concentrations	114440	0.990332	0.940807	1.04246	0.710519	1707
n_23572_0_0	Concentration of Small HDL Particles	Lipoprotein particle concentrations	114440	0.99808	0.951062	1.04742	0.937789	1707
n_23431_0_0	Average Diameter for VLDL Particles	Lipoprotein particle sizes	114440	1.01991	0.969523	1.07292	0.445612	1707
n_23432_0_0	Average Diameter for LDL Particles	Lipoprotein particle sizes	114440	0.949835	0.904772	0.997142	0.0379497	1707
n_23433_0_0	Average Diameter for HDL Particles	Lipoprotein particle sizes	114440	0.964582	0.915439	1.01636	0.176493	1707
n_23437_0_0	Phosphatidylcholines	Other lipids	114358	0.934657	0.887968	0.983802	0.00974868	1706
n_23436_0_0	Total Cholines	Other lipids	114358	0.936191	0.889705	0.985105	0.0111629	1706
n_23434_0_0	Phosphoglycerides	Other lipids	114358	0.946278	0.899244	0.995771	0.0337585	1706
n_23438_0_0	Sphingomyelins	Other lipids	114358	0.936396	0.890862	0.984258	0.00976965	1706
n_23439_0_0	Apolipoprotein B	Apolipoproteins	114440	0.917542	0.874815	0.962356	0.000404496	1707
n_23440_0_0	Apolipoprotein A1	Apolipoproteins	114440	0.978892	0.929715	1.03067	0.417227	1707
n_23443_0_0	Degree of Unsaturation	Fatty acids	114358	0.954801	0.909449	1.00241	0.0624772	1706
n_23445_0_0	Omega-6 Fatty Acids	Fatty acids	114358	0.927341	0.882639	0.974307	0.00276577	1706
n_23446_0_0	Polyunsaturated Fatty Acids	Fatty acids	114358	0.929625	0.884546	0.977002	0.00400951	1706
n_23447_0_0	Monounsaturated Fatty Acids	Fatty acids	114358	1.00343	0.955228	1.05407	0.891424	1706
n_23448_0_0	Saturated Fatty Acids	Fatty acids	114358	0.977935	0.930636	1.02764	0.37769	1706
n_23449_0_0	Linoleic Acid	Fatty acids	114358	0.920662	0.877005	0.966493	0.00085287	1706
n_23450_0_0	Docosahexaenoic Acid	Fatty acids	114358	0.963273	0.91825	1.0105	0.125476	1706
n_23460_0_0	Alanine	Alanine	114436	1.0246	0.977098	1.07441	0.315659	1707
n_23461_0_0	Glutamine	Alanine	114104	0.97206	0.925632	1.02082	0.256431	1703
n_23462_0_0	Glycine	Alanine	114336	0.986564	0.93803	1.03761	0.59918	1706
n_23463_0_0	Histidine	Alanine	114257	0.985785	0.938201	1.03578	0.570573	1700
n_23464_0_0	Total Concentration of Branched-Chain Amino Acids (Leucine + Isoleucine + Valine)	Alanine	114411	0.973005	0.925913	1.02249	0.279616	1707
n_23465_0_0	Isoleucine	Alanine	114437	0.986702	0.940153	1.03556	0.587169	1707
n_23466_0_0	Leucine	Alanine	114436	0.963959	0.916818	1.01352	0.151329	1707
n_23467_0_0	Valine	Alanine	114412	0.975411	0.928242	1.02498	0.324882	1707
n_23468_0_0	Phenylalanine	Alanine	114386	1.00077	0.954163	1.04966	0.974622	1707
n_23469_0_0	Tyrosine	Alanine	114274	0.99013	0.944399	1.03807	0.68096	1701
n_23470_0_0	Glucose	Glycolysis related metabolites	114231	1.11701	1.07682	1.1587	3.23572e-09	1701
n_23476_0_0	Acetoacetate	Ketone bodies	114437	1.01713	0.972119	1.06422	0.462078	1707
n_23479_0_0	Albumin	Fluid balance	114424	0.916529	0.872577	0.962694	0.000508255	1707
n_23480_0_0	Glycoprotein Acetyls	Inflammation	114440	1.0717	1.02139	1.12448	0.00476462	1707

## Sheet: Table S8
Category	Field name	CDE		Interaction Reference		Interaction Mediator		PIE
		Estimate (95%CI)	P-value	Estimate (95%CI)	P-value	Estimate (95%CI)	P-value	Estimate (95%CI)	P-value
Liver Function	Albumin	0.132(0.049, 0.214)	0.002	-0.002(-0.007, 0.003)	0.51	-0.002(-0.011, 0.007)	0.662	0.012(0.007, 0.016)	<0.001
	Gamma glutamyltransferase	0.135(0.058, 0.211)	0.001	0.000(-0.001, 0.001)	0.914	0.000(-0.003, 0.004)	0.833	0.003(0.001, 0.005)	0.003
Kidney Function	Cystatin C	0.116(0.037, 0.195)	0.004	0.000(-0.002, 0.002)	0.756	0.004(-0.006, 0.015)	0.433	0.012(0.006, 0.017)	<0.001
Bone and Joint Function	Alkaline phosphatase	0.133(0.055, 0.21)	0.001	0.000(-0.003, 0.004)	0.792	0.001(-0.003, 0.005)	0.636	0.004(0.002, 0.005)	<0.001
Glycosis metabolism	Glucose	0.122(0.042, 0.203)	0.003	0.002(-0.002, 0.006)	0.355	0.003(-0.001, 0.007)	0.188	0.007(0.005, 0.01)	<0.001
	Glycated haemoglobin (HbA1c)	0.108(0.03, 0.185)	0.007	0.003(-0.002, 0.009)	0.239	0.006(-0.001, 0.013)	0.089	0.013(0.009, 0.017)	<0.001
Lipid Metabolism	Cholesterol	0.127(0.051, 0.203)	0.001	0.001(-0.003, 0.006)	0.565	0.002(-0.003, 0.006)	0.417	0.005(0.002, 0.007)	<0.001
	LDL direct	0.124(0.049, 0.2)	0.001	0.001(-0.005, 0.007)	0.787	0.001(-0.002, 0.003)	0.649	0.004(0.002, 0.005)	<0.001
Endocrine	IGF-1	0.130(0.049, 0.21)	0.002	0.000(-0.003, 0.003)	0.978	0.001(-0.008, 0.01)	0.836	0.008(0.004, 0.012)	<0.001
Inflammation	C-reactive protein	0.119(0.043, 0.195)	0.002	0.002(-0.001, 0.005)	0.229	0.007(-0.001, 0.014)	0.074	0.008(0.005, 0.012)	<0.001
White blood cell	White blood cell (leukocyte) count	0.126(0.05, 0.201)	0.001	-0.001(-0.002, 0)	0.207	-0.003(-0.01, 0.003)	0.33	0.006(0.003, 0.009)	<0.001
	Neutrophill count	0.125(0.049, 0.2)	0.001	-0.001(-0.003, 0.001)	0.31	-0.002(-0.007, 0.003)	0.505	0.005(0.003, 0.008)	<0.001
Red blood cell	Red blood cell (erythrocyte) count	0.129(0.053, 0.205)	0.001	0.000(-0.005, 0.004)	0.92	0.000(-0.002, 0.002)	0.955	-0.001(-0.002, 0)	0.014
	Red blood cell (erythrocyte) distribution width	0.124(0.049, 0.2)	0.001	-0.002(-0.006, 0.002)	0.335	-0.002(-0.008, 0.004)	0.497	0.008(0.006, 0.011)	<0.001
	Immature reticulocyte fraction	0.129(0.052, 0.206)	0.001	0.000(-0.002, 0.002)	0.951	-0.008(-0.018, 0.002)	0.137	0.009(0.005, 0.014)	<0.001
	High light scatter reticulocyte percentage	0.123(0.047, 0.199)	0.002	0.000(-0.001, 0.000)	0.369	-0.004(-0.016, 0.008)	0.536	0.011(0.006, 0.016)	<0.001
	High light scatter reticulocyte count	0.123(0.047, 0.199)	0.002	0.000(-0.001, 0.001)	0.897	-0.003(-0.015, 0.008)	0.569	0.010(0.004, 0.015)	<0.001

## Sheet: Table S9
Category	Field name	CDE				Interaction Reference				Interaction Mediator				PIE
		Estimate (95%CI)	P-value	Proportion (95%CI)	P-value	Estimate (95%CI)	P-value	Proportion (95%CI)	P-value	Estimate (95%CI)	P-value	Proportion (95%CI)	P-value	Estimate (95%CI)	P-value	Proportion (95%CI)	P-value
Liver Function	Albumin	0.099(0.018, 0.18)	0.017	0.974(0.88, 1.068)	<0.001	-0.002(-0.007, 0.003)	0.42	-0.02(-0.069, 0.029)	0.428	-0.002(-0.007, 0.004)	0.526	-0.017(-0.07, 0.036)	0.532	0.006(0.004, 0.009)	<0.001	0.063(0.009, 0.117)	0.023
	Gamma glutamyltransferase	0.099(0.024, 0.175)	0.009	0.999(0.986, 1.013)	<0.001	0.000(-0.001, 0.001)	0.994	0.000(-0.012, 0.012)	0.994	0.000(0.000, 0.000)	0.915	0(-0.001, 0.001)	0.915	0(0, 0)	0.682	0.001(-0.003, 0.004)	0.686
Kidney Function	Cystatin C	0.09(0.012, 0.168)	0.024	0.949(0.872, 1.026)	<0.001	0.000(-0.002, 0.003)	0.726	0.004(-0.019, 0.028)	0.737	0.001(-0.003, 0.005)	0.584	0.011(-0.032, 0.054)	0.606	0.003(0.001, 0.005)	0.001	0.036(0.001, 0.07)	0.041
Bone and Joint Function	Alkaline phosphatase	0.099(0.022, 0.175)	0.011	0.999(0.964, 1.034)	<0.001	0.000(-0.003, 0.004)	0.849	0.004(-0.033, 0.04)	0.851	0.000(0.000, 0.000)	0.783	0(-0.003, 0.002)	0.786	0(-0.001, 0)	0.496	-0.002(-0.007, 0.004)	0.51
Glycosis metabolism	Glucose	0.091(0.012, 0.17)	0.024	0.949(0.881, 1.018)	<0.001	0.002(-0.002, 0.006)	0.354	0.02(-0.026, 0.066)	0.391	0.001(-0.001, 0.002)	0.247	0.008(-0.007, 0.024)	0.285	0.002(0.001, 0.003)	<0.001	0.022(0.001, 0.043)	0.038
	Glycated haemoglobin (HbA1c)	0.083(0.006, 0.16)	0.034	0.925(0.822, 1.027)	<0.001	0.003(-0.002, 0.009)	0.242	0.036(-0.035, 0.108)	0.318	0.001(0, 0.003)	0.143	0.012(-0.007, 0.032)	0.218	0.002(0.001, 0.004)	<0.001	0.027(0.002, 0.052)	0.036
Lipid Metabolism	Cholesterol	0.093(0.018, 0.168)	0.015	0.95(0.874, 1.026)	<0.001	0.001(-0.003, 0.005)	0.627	0.011(-0.033, 0.055)	0.627	0.001(-0.002, 0.004)	0.519	0.01(-0.02, 0.039)	0.518	0.003(0.001, 0.004)	<0.001	0.030(0.002, 0.057)	0.036
	LDL direct	0.089(0.015, 0.164)	0.019	0.953(0.866, 1.04)	<0.001	0.001(-0.005, 0.006)	0.847	0.006(-0.052, 0.063)	0.846	0.000(-0.002, 0.003)	0.746	0.005(-0.024, 0.034)	0.744	0.003(0.002, 0.005)	<0.001	0.037(0.003, 0.07)	0.032
Endocrine	IGF-1	0.096(0.017, 0.175)	0.017	0.961(0.879, 1.043)	<0.001	0.000(-0.003, 0.003)	0.97	-0.001(-0.033, 0.032)	0.97	0.000(-0.004, 0.005)	0.955	0.001(-0.045, 0.048)	0.955	0.004(0.002, 0.006)	0.001	0.038(0.003, 0.074)	0.034
Inflammation	C-reactive protein	0.089(0.014, 0.164)	0.021	0.929(0.847, 1.01)	<0.001	0.002(-0.001, 0.006)	0.244	0.022(-0.019, 0.063)	0.293	0.002(-0.001, 0.005)	0.135	0.021(-0.01, 0.053)	0.19	0.003(0.001, 0.004)	<0.001	0.028(0.002, 0.054)	0.033
White blood cell	White blood cell (leukocyte) count	0.095(0.02, 0.169)	0.013	1.007(0.986, 1.028)	<0.001	-0.001(-0.003, 0)	0.182	-0.011(-0.029, 0.007)	0.235	-0.001(-0.002, 0.001)	0.257	-0.008(-0.024, 0.007)	0.298	0.001(0, 0.002)	0.005	0.012(-0.001, 0.025)	0.062
	Neutrophill count	0.093(0.019, 0.167)	0.014	1.009(0.976, 1.042)	<0.001	-0.001(-0.004, 0.001)	0.25	-0.015(-0.043, 0.013)	0.295	0.000(-0.002, 0.001)	0.4	-0.005(-0.018, 0.008)	0.428	0.001(0, 0.002)	0.01	0.011(-0.001, 0.023)	0.076
Red blood cell	Red blood cell (erythrocyte) count	0.09(0.016, 0.165)	0.018	0.983(0.917, 1.048)	<0.001	0.000(-0.004, 0.004)	0.996	0(-0.046, 0.046)	0.996	0.000(-0.002, 0.002)	0.956	0.001(-0.02, 0.021)	0.956	0.002(0, 0.003)	0.004	0.017(-0.001, 0.034)	0.059
	Red blood cell (erythrocyte) distribution width	0.093(0.018, 0.167)	0.015	0.987(0.911, 1.062)	<0.001	-0.002(-0.007, 0.002)	0.28	-0.025(-0.074, 0.024)	0.32	-0.002(-0.005, 0.002)	0.4	-0.016(-0.057, 0.024)	0.43	0.005(0.003, 0.007)	<0.001	0.055(0.008, 0.102)	0.023
	Immature reticulocyte fraction	0.1(0.025, 0.176)	0.009	1.006(0.993, 1.018)	<0.001	0.000(-0.002, 0.002)	0.827	-0.002(-0.022, 0.018)	0.828	-0.002(-0.004, 0)	0.099	-0.02(-0.046, 0.007)	0.146	0.002(0, 0.003)	0.007	0.016(0, 0.032)	0.056
	High light scatter reticulocyte percentage	0.097(0.021, 0.172)	0.012	1.001(0.981, 1.021)	<0.001	-0.001(-0.002, 0.001)	0.318	-0.006(-0.018, 0.006)	0.345	-0.001(-0.003, 0.001)	0.39	-0.008(-0.028, 0.011)	0.408	0.001(0, 0.002)	0.009	0.013(-0.001, 0.027)	0.065
	High light scatter reticulocyte count	0.096(0.021, 0.171)	0.012	1(0.99, 1.009)	<0.001	0.000(-0.001, 0.001)	0.755	-0.002(-0.012, 0.009)	0.757	-0.001(-0.002, 0.001)	0.409	-0.006(-0.022, 0.009)	0.426	0.001(0, 0.002)	0.039	0.008(-0.002, 0.018)	0.107

## Sheet: Table S10
Information on GWAS datasets in the MR study
Phenotype	Type	Sample size	Ancestry	Consortium	Published year	Source	URL
Childhood BMI	Continuous (SD)	39620	European	meta-analysis	2020	PMID: 33045005	https://figshare.com/articles/dataset/wp_ukb_txt_gz/12967088/1
Age-related macular degeneration	Binary	56637	European	GERA	2021	PMID: 33893285	http://cg.bsc.es/gera_summary_stats/
Age-related macular degeneration	Binary	357849	European	FinnGen	2023	FREEZE 9	https://storage.googleapis.com/finngen-public-data-r9/summary_stats/finngen_R9_H7_AMD.gz
Age-related macular degeneration	Binary	414486	European	meta-analysis	-	-	-
Body mass index	Continuous (SD)	806834	European	GIANT	2019	PMID: 30239722	https://portals.broadinstitute.org/collaboration/giant/index.php/GIANT_consortium_data_files
GWAS: genome-wide association study, MR: Mendelian randomization, URL: Uniform Resource Locator, FREEZE 9: the 9th edition of GWAS summary level data of FinnGen study, SD: standard deviation.

## Sheet: Table S11
					Exposure GWAS (Childhood BMI meta-GWAS)			Outcome GWAS (AMD GERA)
SNP	Chr	Position	Effect Allele	Other Allele	beta.exposure	se.exposure	pval.exposure	beta.outcome	se.outcome	pval.outcome	Fval
rs114670539	2	207064335	T	C	0.0991	0.0179	3.15697e-08	0.0119432	0.0567124	0.833343	30.6508
rs12042908	1	74997762	G	A	-0.0586	0.0077	2.76503e-14	-0.0014954	0.0261549	0.954375	57.918
rs12641981	4	45179883	T	C	0.044	0.008	4.18697e-08	0.0359114	0.0260301	0.167901	30.25
rs41279738	1	110082551	G	T	0.1199	0.0211	1.29601e-08	-0.0301595	0.0797408	0.704322	32.2904
rs4477562	13	54104968	T	C	0.0802	0.0112	8.28705e-13	0.0911715	0.0379676	0.0171267	51.2758
rs571312	18	57839769	A	C	0.059	0.0093	1.996e-10	0.0390399	0.0300727	0.195249	40.2474
rs61765651	1	72754314	T	C	-0.0584	0.0102	9.50298e-09	-0.0305445	0.0344739	0.37453	32.7812
rs62500888	8	28061823	G	A	-0.0472	0.0076	6.91003e-10	-0.0452334	0.02599	0.0815929	38.5706
rs7199285	16	19980931	T	C	-0.0647	0.0101	1.33999e-10	0.039756	0.0336343	0.238203	41.0361
rs939584	2	621558	T	C	0.1066	0.0102	8.85116e-26	0.0497503	0.0342826	0.145253	109.223

## Sheet: Table S12
									Directionality Peiotropy		Heterogeneity
Exposure	Outcome	Methods	No. of SNPs	OR	lci	uci	OR(95%CI)	P	MR-Egger intercept	P	Q Statistics	P
AMD (GERA)	Childhood BMI	IVW	4	1.00002	0.976457	1.02416		0.998483			3.66773	0.299651
		MR-Egger	4	1.00776	0.939442	1.08106		0.849058	-0.00367731	0.835341	3.56829	0.167941
		Weighted Median	4	0.987713	0.964082	1.01192		0.317014
		MR-PRESSO	0	1.00002	0.976457	1.02416		0.998602

## Sheet: Table S13
									Directionality Peiotropy		Heterogeneity
Exposure	Outcome	Methods	No. of SNPs	OR	lci	uci	OR(95%CI)	P	MR-Egger intercept	P	Q Statistics	P	MR-steiger directionality test
Childhood BMI	AMD (meta-analysis)	IVW	10	1.24957	1.01202	1.54289	1.25(1.01,1.54)	0.0383527			15.2844	0.0834146	TRUE
		MR-Egger	10	0.824119	0.427648	1.58816	0.82(0.43,1.59)	0.579198	0.0294486	0.227265	12.5922	0.126672
		Weighted Median	10	1.17271	0.937826	1.46641	1.17(0.94,1.47)	0.162388
		MR-PRESSO	0	1.24957	1.01202	1.54289	1.25(1.01,1.54)	0.0682462
